# Supplementary material for: PCNA recruits cohesin loader Scc2 to ensure sister chromatid cohesion
Source: Nat Struct Mol Biol. 2023 Aug 17;30(9):1286–94. doi: 10.1038/s41594-023-01064-x (PMC10497406; doi:10.1038/s41594-023-01064-x)
Supplement: Source Data Fig. 2 — Statistical source data. [file 41594_2023_1064_MOESM7_ESM.zip]

Archive with 3 entries (2 files):
- YeastCohesionAssay_Fig2f.pzfx
- __MACOSX/
- __MACOSX/._YeastCohesionAssay_Fig2f.pzfx
