# Supplementary material for: PCNA recruits cohesin loader Scc2 to ensure sister chromatid cohesion
Source: Nat Struct Mol Biol. 2023 Aug 17;30(9):1286–94. doi: 10.1038/s41594-023-01064-x (PMC10497406; doi:10.1038/s41594-023-01064-x)
Supplement: Source Data Fig. 4 — Statistical source data. [file 41594_2023_1064_MOESM8_ESM.zip]

Archive with 2 entries (2 files):
- HFScc2E822K_ChIP_Fig4cd.pzfx
- HFScc2E822K_ChIP_Fig4ef.pzfx
