# Supplementary material for: PCNA recruits cohesin loader Scc2 to ensure sister chromatid cohesion
Source: Nat Struct Mol Biol. 2023 Aug 17;30(9):1286–94. doi: 10.1038/s41594-023-01064-x (PMC10497406; doi:10.1038/s41594-023-01064-x)
Supplement: Source Data Fig. 5 — Statistical source data. [file 41594_2023_1064_MOESM9_ESM.xlsx]

## Sheet: Rawdata_Fig5e
	Date	Sample	BrdU intensity	background subtracted	normalized to WT			Avg	SE
	220323	WT	154.063	132.187	1		WT	1	0
		nipbl-dC-EGFP	117.375	95.499	0.722454		nipbl-dC-EGFP	0.782843	0.198353
		NIPBL-EGFP	237.436	215.56	1.63072		NIPBL-EGFP	1.04102	0.203904
		background	21.876	0	0
	220425	WT	89.985	27.413	1
		nipbl-dC-EGFP	105.115	42.543	1.55193
		NIPBL-EGFP	100.032	37.46	1.3665
		background	62.572	0	0
	220427	WT	130.064	101.113	1
		nipbl-dC-EGFP	94.536	65.585	0.648631
		NIPBL-EGFP	77.536	48.585	0.480502
		background	28.951	0	0
image used	220509	WT	143.565	111.301	1
		nipbl-dC-EGFP	94.771	62.507	0.561603
		NIPBL-EGFP	130.594	98.33	0.88346
		background	32.264	0	0
	220515	WT	51.614	27.877	1
		nipbl-dC-EGFP	35.713	11.976	0.429601
		NIPBL-EGFP	47.263	23.526	0.843922
		background	23.737	0	0
