# Supplementary material for: PCNA recruits cohesin loader Scc2 to ensure sister chromatid cohesion
Source: Nat Struct Mol Biol. 2023 Aug 17;30(9):1286–94. doi: 10.1038/s41594-023-01064-x (PMC10497406; doi:10.1038/s41594-023-01064-x)
Supplement: Source Data Fig. 6 — Statistical source data. [file 41594_2023_1064_MOESM10_ESM.xlsx]

## Sheet: Rawdata_Fig6a
Noc
210702 3rd			0	5	10	15	20	Noc (ng/mL)		Average		0	5	10	15	20	Noc (ng/mL)
	R464-11	nipbl-dC-EGFP #2	100	107.521	83.4362	28.164	4.56983			R464-11	nipbl-dC-EGFP #2	100	100.811	85.4909	41.6088	10.4129
	R464-8	nipbl-dC-EGFP #1	100	90.2841	71.0654	21.6543	4.58951			R464-8	nipbl-dC-EGFP #1	100	93.3204	82.8914	37.3181	9.45651
	R459	chr.w KO	100	100.911	95.9537	76.5852	30.0167			R459	chr.w KO	100	101.505	97.7344	77.7397	35.6244
210630 2nd			0	5	10	15	20	Noc (ng/mL)		SD		0	5	10	15	20	Noc (ng/mL)
	R464-11	nipbl-dC-EGFP #2	100	98.8302	91.2474	53.7983	13.3132				nipbl-dC-EGFP #2	0	5.97139	5.05286	12.8632	5.06031
	R464-8	nipbl-dC-EGFP #1	100	96.8476	90.9282	49.4482	10.9624				nipbl-dC-EGFP #1	0	3.30914	10.4596	14.2299	4.31581
	R459	chr.w KO	100	100.94	96.1044	86.9797	47.6165				chr.w KO	0	1.00322	2.95465	8.72024	10.3927
210621 1st			0	5	10	15	20	Noc (ng/mL)
	R464-11	nipbl-dC-EGFP #2	100	96.0814	81.789	42.8641	13.3557
	R464-8	nipbl-dC-EGFP #1	100	92.8294	86.6807	40.8517	12.8176
	R459	chr.w KO	100	102.663	101.145	69.6543	29.2399

## Sheet: Rawdata_Fig6b
Raw	Time	0	48	96	144	h
	T392 WT (ChrW+)	0.17	0.32	1.79	2.7
		0.17	0.18	1.46	3.03
		0.17	0.24	1.53	2.53
	T396 WT	0	0.5	1.65	2.94
		0	0.47	1.62	2.4
		0	0.49	1.85	3.56
	T397 nipbl-dC-EGFP	1.7	9.02	14.9	22.76
		1.7	9.24	15.55	23.25
		1.7	9.09	15.91	22.93
Avg		0	48	96	144	h
	WT	0.17	0.246667	1.59333	2.75333
	chr.w	0	0.486667	1.70667	2.96667
	chr.w nipbl-ΔC-EGFP	1.7	9.11667	15.4533	22.98
SD		0	48	96	144	h
	WT	0	0.0702377	0.173877	0.254231
	chr.w	0	0.0152753	0.125033	0.58046
	chr.w nipbl-ΔC-EGFP	0	0.112398	0.511892	0.248797

## Sheet: Rawdata_Fig6c
Count			0	24	48	96	144	Dilution	0-24	24-48	48-96	96-144	Relative cell number	0	24	48	96	144
	R459	WT	2482	16017	11241	19740	29065		1	8	25	40		1	6.45326	36.2321	1590.65	93682.5
	R459	WT	2482	15041	10979	18634	27809		1	8	25	40		1	6.06003	35.3876	1501.53	89634.2
	R459	WT	2482	14793	11860	18740	25167		1	8	25	40		1	5.96011	38.2272	1510.07	81118.5
	R464	nipbl-dC-EGFP	2117	6801	5988	3836	16841		1	3	10	2		1	3.21256	8.48559	54.3599	477.308
	R464	nipbl-dC-EGFP	2117	6698	5894	3328	14708		1	3	10	2		1	3.16391	8.35239	47.1611	416.854
	R464	nipbl-dC-EGFP	2117	6814	5505	3108	13555		1	3	10	2		1	3.21871	7.80113	44.0435	384.176
	R522	nipbl-dC-EGFP ctf18	2744	7017	5541	2501	8218		1	3	10	2		1	2.55722	6.05794	27.3433	179.694
	R522	nipbl-dC-EGFP ctf18	2744	6989	5840	2550	8512		1	3	10	2		1	2.54701	6.38484	27.879	186.122
	R522	nipbl-dC-EGFP ctf18	2744	7089	5795	2446	8357		1	3	10	2		1	2.58345	6.33564	26.742	182.733
	R524	ddx11	3112	8857	9044	7342	28446		1	3	10	2		1	2.84608	8.71851	70.7776	548.445
	R524	ddx11	3112	8750	7901	6305	27184		1	3	10	2		1	2.8117	7.61665	60.7808	524.113
	R524	ddx11	3112	8471	7725	6269	27014		1	3	10	2		1	2.72204	7.44698	60.4338	520.835
	R526	ctf18	2471	6507	5494	4838	23533		1	3	10	2		1	2.63335	6.67017	58.7374	571.42
	R526	ctf18	2471	6566	6009	4875	22408		1	3	10	2		1	2.65722	7.29543	59.1866	544.104
	R526	ctf18	2471	6590	5803	5107	23688		1	3	10	2		1	2.66694	7.04533	62.0032	575.184
	R535	nipbl-dC-EGFP ddx11-aid	2751	9180	6918	1217	808		1	3	10	2		1	3.33697	7.54417	13.2715	17.6227
	R535	nipbl-dC-EGFP ddx11-aid	2751	8631	6339	1054	805		1	3	10	2		1	3.1374	6.91276	11.494	17.5573
	R535	nipbl-dC-EGFP ddx11-aid	2751	8682	6357	1162	875		1	3	10	2		1	3.15594	6.93239	12.6718	19.084
	Avg		0	24	48	96	144
		WT	1	6.1578	36.6156	1534.09	88145
		nipbl-dC-EGFP	1	3.19839	8.21304	48.5215	426.112
		nipbl-dC-EGFP ctf18	1	2.56256	6.25948	27.3214	182.85
		ddx11	1	2.79327	7.92738	63.9974	531.131
		ctf18	1	2.6525	7.00364	59.9757	563.569
		nipbl-dC-EGFP ddx11-aid	1	3.21011	7.12977	12.4791	18.088
	SD		0	24	48	96	144
		WT	0	0.260708	1.45816	49.1745	6413.04
		nipbl-dC-EGFP	0	0.0300204	0.362884	5.29108	47.2511
		nipbl-dC-EGFP ctf18	0	0.0188003	0.176256	0.568828	3.21587
		ddx11	0	0.0640375	0.690372	5.87439	15.0833
		ctf18	0	0.0172854	0.314704	1.77019	16.9626
		nipbl-dC-EGFP ddx11-aid	0	0.110257	0.359011	0.904293	0.863183

## Sheet: Rawdata_Fig6d
Raw						Avg
	exp	Tight	Modest	Severe			Tight	Modest	Severe
ctf18 ddx11-aid	1	4	18	78		ctf18 ddx11-aid	2.66667	20.3333	77
	2	1	16	83		WT	80.3333	19.6667	0
	3	3	27	70		ctf18	72.6667	27.3333	0
WT	1	76	24	0		ddx11	22.6667	76	1.33333
	2	87	13	0		nipbl-ΔC-EGFP	58	42	0
	3	78	22	0		ctf18 nipbl-ΔC-EGFP	55.3333	44.6667	0
ctf18	1	72	28	0		ddx11-aid nipbl-ΔC-EGFP	11	67	22
	2	76	24	0
	3	70	30	0		SD
ddx11	1	17	80	3			Tight	Modest	Severe
	2	27	73	0		ctf18 ddx11-aid	1.52753	5.85947	6.55744
	3	24	75	1		WT	5.85947	5.85947	0
nipbl-ΔC-EGFP	1	50	50	0		ctf18	3.05505	3.05505	0
	2	62	38	0		ddx11	5.1316	3.60555	1.52753
	3	62	38	0		nipbl-ΔC-EGFP	6.9282	6.9282	0
ctf18 nipbl-ΔC-EGFP	1	44	56	0		ctf18 nipbl-ΔC-EGFP	9.86577	9.86577	0
	2	62	38	0		ddx11-aid nipbl-ΔC-EGFP	2	6.55744	6.08276
	3	60	40	0
ddx11-aid nipbl-ΔC-EGFP	1	11	60	29
	2	13	68	19
	3	9	73	18
