# Supplementary material for: PCNA recruits cohesin loader Scc2 to ensure sister chromatid cohesion
Source: Nat Struct Mol Biol. 2023 Aug 17;30(9):1286–94. doi: 10.1038/s41594-023-01064-x (PMC10497406; doi:10.1038/s41594-023-01064-x)
Supplement: Source Data Extended Data Fig. 10 — Statistical source data. [file 41594_2023_1064_MOESM18_ESM.xlsx]

## Sheet: Rawdata_Extended_Data_10e
	Noc (ng/mL)[	R459	R464	R530'			R459	R464	R530'			Avg	R459	R464	R530'
1st	0	10.5407	2.65344	2.89981		0	100	100	100			0	100	100	100
	20	8.95847	0.635334	1.75034		20	84.9897	23.9438	60.3605			20	87.2943	22.7879	59.1104
	25	3.52135	0.203424	0.720322		25	33.4073	7.66643	24.8403			25	33.5748	7.69706	23.998
												SD	R459	R464	R530'
												0	0	0	0
	Noc (ng/mL)[	R459	R464	R530'			R459	R464	R530'			20	4.90303	1.36658	1.62084
2nd	0	9.83437	2.9935	2.91101		0	100	100	100			25	3.10602	0.338404	2.51783
	20	9.1386	0.692704	1.73763		20	92.9251	23.1402	59.6916
	25	3.61523	0.220771	0.756474		25	36.7611	7.37501	25.9866
	Noc (ng/mL)[	R459	R464	R530'			R459	R464	R530'
3rd	0	10.6614	2.78057	2.80731		0	100	100	100
	20	8.9522	0.591695	1.608		20	83.9683	21.2796	57.2791
	25	3.25769	0.223828	0.594222		25	30.5559	8.04973	21.1669

## Sheet: Rawdata_Extended_Data_10f
1st	Background	Screened cl No.	Hetero	Homo	Heterozygous (%)	Homozygous (%)
R531	NIPBLZ	48	48	18	100	37.5
R532	nipbl-dC-EGFP	35	35	0	100	0
2nd	Background	Screened cl No.	Hetero	Homo	Heterozygous (%)	Homozygous (%)
R531	NIPBLZ	24	23	15	95.8333	62.5
R532	nipbl-dC-EGFP	21	20	0	95.2381	0
3rd	Background	Screened cl No.	Hetero	Homo	Heterozygous (%)	Homozygous (%)
R531	NIPBLZ	24	24	6	100	25
R532	nipbl-dC-EGFP	18	18	0	100	0
Avg		hetero	homo
	NIPBLZ	98.6111	41.6667
	nipbl-dC-EGFP	98.4127	0
SD	NIPBLZ	1.38889	11.024
	nipbl-dC-EGFP	1.5873	0
